# Supplementary material for: Seasonal Dynamics of the Gut Microbiota of Ayu (Plecoglossus altivelis) Revealed by a Cross-Sectional Seasonal Survey in the Dajing Stream, Zhejiang Province, China
Source: Biology (Basel). 2026 Apr 11;15(8):605. doi: 10.3390/biology15080605 (PMC13114198; doi:10.3390/biology15080605)
Supplement: Supplementary file 1 [file biology-15-00605-s001.zip]

Archive with 17 entries (15 files):
- Supplementary_FigureS1-S7/
- Supplementary_FigureS1-S7/Supplementary Figure S1_C_season_ rarefaction curve.tif
- Supplementary_FigureS1-S7/Supplementary Figure S2_N _season_rarefaction curve.tif
- Supplementary_FigureS1-S7/Supplementary Figure S3_H _season_rarefaction curve.tif
- Supplementary_FigureS1-S7/Supplementary_Figure_S4_H_season_PCoA.tif
- Supplementary_FigureS1-S7/Supplementary_Figure_S5_N_season_PCoA.tif
- Supplementary_FigureS1-S7/Supplementary_Figure_S6_C_season_PCoA.tif
- Supplementary_FigureS1-S7/Supplementary_Figure_S7_HNC_shared_unique_ASVs_season.tif
- SuppTable S1-S7/
- SuppTable S1-S7/SuppTable_S1_LEfSe.pdf
- SuppTable S1-S7/SuppTable_S2_16S_depth.pdf
- SuppTable S1-S7/SuppTable_S3a_overall_KW.pdf
- SuppTable S1-S7/SuppTable_S3b_pairwise_p.pdf
- SuppTable S1-S7/SuppTable_S4_PERMANOVA.pdf
- SuppTable S1-S7/SuppTable_S5_PERMDISP.pdf
- SuppTable S1-S7/SuppTable_S6_Shared_ASV.pdf
- SuppTable S1-S7/SuppTable_S7_COI_reads_host.pdf
